# Supplementary material for: Understanding signaling and metabolic paths using semantified and harmonized information about biological interactions
Source: PLoS One. 2022 Apr 18;17(4):e0263057. doi: 10.1371/journal.pone.0263057 (PMC9015122; doi:10.1371/journal.pone.0263057)
Supplement: S2 File — Table for the conversion statistics of the MECP2 pathway wikipathways:WP4312 in the CSV file format accessible through most spreadsheet programs. (CSV) [file pone.0263057.s002.csv]

Datanode stats for wikipathways:WP4312
DataNode Type	DataNode Count (WPRDF)	DataNode Count (GPMLRDF but not WPRDF)
DataNode	152	----
GeneProduct	148	1
Protein	18	-----
Rna	9	-----
Complex	4	-----
Interaction stats for wikipathways:WP4312
Interaction Type	Interaction Count
Interaction	45	----
DirectedInteraction	37	-----
Binding	20	-----
Stimulation	12	-----
ComplexBinding	4	-----
Inhibition	3	-----
Unknown	-----	5
