# Supplementary material for: Understanding signaling and metabolic paths using semantified and harmonized information about biological interactions
Source: PLoS One. 2022 Apr 18;17(4):e0263057. doi: 10.1371/journal.pone.0263057 (PMC9015122; doi:10.1371/journal.pone.0263057)
Supplement: S3 File — Table for the conversion statistics of the sphingolipid metabolism pathway wikipathways:WP1423 in the CSV file format accessible through most spreadsheet programs. (CSV) [file pone.0263057.s003.csv]

Datanode stats for wikipathways:WP1423
DataNode Type	DataNode Count (WPRDF)	DataNode Count (GPMLRDF but not WPRDF)
DataNode	62	----
Metabolite	38	1
GeneProduct	24	----
Protein	4	----
Interaction stats for wikipathways:WP1423
Interaction Type	Interaction Count
DirectedInteraction	49	----
Interaction	49	----
Catalysis	13	----
Unknown	-----	24
