# Supplementary material for: Understanding signaling and metabolic paths using semantified and harmonized information about biological interactions
Source: PLoS One. 2022 Apr 18;17(4):e0263057. doi: 10.1371/journal.pone.0263057 (PMC9015122; doi:10.1371/journal.pone.0263057)
Supplement: S4 File — Zip file for the tables of values for the queries that were performed on the November 2016 release of the WikiPathways RDF. (ZIP) [file pone.0263057.s004.zip › InteractionIDsBySource.xlsx]

## Sheet: Sheet1
Database Source	Interactions Counted
Uniprot-TrEMBL	213
kegg.compound	8
pato	8
ChEBI	6
XMetDB	1
KEGG Reaction	1
