# Supplementary material for: Understanding signaling and metabolic paths using semantified and harmonized information about biological interactions
Source: PLoS One. 2022 Apr 18;17(4):e0263057. doi: 10.1371/journal.pone.0263057 (PMC9015122; doi:10.1371/journal.pone.0263057)
Supplement: S4 File — Zip file for the tables of values for the queries that were performed on the November 2016 release of the WikiPathways RDF. (ZIP) [file pone.0263057.s004.zip › InteractionTypesCount.xlsx]

## Sheet: Sheet1
Interaction Type	Interaction Count
Interaction	11298
DirectedInteraction	7047
Inhibition	847
Stimulation	688
Catalysis	485
Binding	483
ComplexBinding	483
Conversion	366
TranscriptionTranslation	175
