# Supplementary material for: Understanding signaling and metabolic paths using semantified and harmonized information about biological interactions
Source: PLoS One. 2022 Apr 18;17(4):e0263057. doi: 10.1371/journal.pone.0263057 (PMC9015122; doi:10.1371/journal.pone.0263057)
Supplement: S5 File — Table for the Complex GPMLRDF datanodes without WPRDF equivalents. This is the same 16 complexes identified in Table. (CSV) [file pone.0263057.s005.csv]

The Complex GPMLRDF datanodes without WPRDF equivalents. This is the same 16 complexes identified in Table 1.
Complex Datanodes	Complex Labels
WP2806r97328/Datanode/a680a	C1q
WP2806r97328/Datanode/b45a6	C3bB3bP
WP2806r97328/Datanode/e4901	C3bB3b
WP2806r97328/Datanode/f51e9	C4b2b
WP2806r97328/Datanode/f7d7c	C3bBbP
WP2806r97328/Datanode/fd0cb	C3bBb
WP2806r97328/Datanode/fd947	C4b2b3b
WP391r71373/Datanode/fc7a3	PKA
WP2583r97638/Datanode/a8ece	B7-1/ B7-2
WP2583r97638/Datanode/c951f	PD-L1
WP2583r97638/Datanode/da6cd	MHC peptide
WP2583r97638/Datanode/f7b20	B7-1/ B7-2
WP2586r91687/Datanode/b328d\	DRE region
WP2586r91687/Datanode/c3d69	TATA
WP3601r89202/Datanode/c8eb7	Chylomicron
WP3601r89202/Datanode/e3358	IDL
